# Supplementary material for: PARPi Combining Nanoparticle LIN28B siRNA for the Management of Malignant Ascites
Source: Adv Sci (Weinh). 2026 Jan 22;13(16):e10547. doi: 10.1002/advs.202510547 (PMC13042977; doi:10.1002/advs.202510547)
Supplement: Supplementary file 2 — Supporting File 2: advs73768‐sup‐0002‐TableS1.xlsx. [file ADVS-13-e10547-s002.xlsx]

## Sheet: Sheet1
					Table S1 Patient information for clinical samples
	patientID	sample type	cancer type	number	somatic mutation	germline mutations	Maximum frequency of variation	CNV/fusion
	11160600000127	hydrothorax	non-small cell lung cancer	160002503	2	0
	11160600000127	hydrothorax	non-small cell lung cancer	160002503	4	0
	11161200000114	hydrothorax	non-small cell lung cancer	160009412	8	0	51.00
	11170300000162	hydrothorax	renal cell carcinoma	170005850	1	0	0.50
	11170300000294	hydrothorax	non-small cell lung cancer	170006128	6	0	8.70	GOPC-ROS1,
	11170400000326	hydrothorax	non-small cell lung cancer	170006150	1	0	22.90
	11170700000313	hydrothorax	lung cancer	170006284	5	0	25.30
	11170600000161	hydrothorax	non-small cell lung cancer	170007448	19	0	3.50
	11170600000222	hydrothorax	lung cancer	170008763	3	0	0.50	CCDC6-RET,
	11170600000363	hydrothorax	non-small cell lung cancer	170008771	5	0	21.60
	11170800000030	hydrothorax	lung cancer	170009853	1	0	4.40
	11170800000224	hydrothorax	lung cancer	170010377	3	0	3.40
	11170800000307	hydrothorax	non-small cell lung cancer	170010381	6	0	30.00	,EML4-ALK,CCND1
	11170800000496	hydrothorax	non-small cell lung cancer	170011615	2	0	17.30	CDKN2A,
	11171100000338	hydrothorax	non-small cell lung cancer	170011672	5	0	51.00	CDKN2A,
	11170900000150	hydrothorax	unclear	170012723	2	0	7.60
	11170900000252	hydrothorax	breast cancer	170012747	17	0	88.40
	11170900000384	hydrothorax	non-small cell lung cancer	170012753	3	0	26.10
	11171200000021	hydrothorax	lung cancer	170012840	2	0	50.10
	11171000000343	hydrothorax	non-small cell lung cancer	170012870	0	0
	11171100000511	ascites	gastric cancer	170012912	4	0	4.10
	11170800000224	hydrothorax	lung cancer	170013038	4	0	13.00
	11171000000497	hydrothorax	non-small cell lung cancer	170013999	5	0	50.60
	11170700000563	hydrothorax	non-small cell lung cancer	170014376	5	0	45.30
	11171100000496	hydrothorax	non-small cell lung cancer	170015584	2	0	16.70
	11180200000036	hydrothorax	non-small cell lung cancer	170017160	2	0	9.00
	11180200000290	hydrothorax	non-small cell lung cancer	170017181	16	0	87.20	CDKN2B,CDKN2A,
	11171200000503	hydrothorax	lung cancer	170017306	2	0	58.00	CDKN2A,
	11171200000550	hydrothorax	non-small cell lung cancer	170017806	17	0	96.80	CDKN2B,CDKN2A,
	11180100000636	hydrothorax	lung cancer	180000366	2	0	0.80
	11171200000458	hydrothorax	non-small cell lung cancer	180000374	0	0
	11171100000338	hydrothorax	non-small cell lung cancer	180000445	6	0	10.00	KRAS,CDKN2A,
	11180200000051	hydrothorax	non-small cell lung cancer	180000622	3	0	39.30
	11180300000013	hydrothorax	non-small cell lung cancer	180000650	4	0	84.80	CDKN2A,EGFR,
	11180500000776	hydrothorax	lung cancer	180003195	19	0	55.90
	11180500000774	hydrothorax	non-small cell lung cancer	180003196	3	0	75.40
	11180200000230	hydrothorax	non-small cell lung cancer	180003252	4	0	48.10
	11170200000272	hydrothorax	lung cancer	180006812	3	0	9.60
	11180700000243	hydrothorax	lung cancer	180007233	2	0	25.30
	11180400000107	hydrothorax	non-small cell lung cancer	180008814	5	0	59.00	EGFR,
	11180200000290	hydrothorax	non-small cell lung cancer	180008964	12	0	60.60
	11171000000244	hydrothorax	non-small cell lung cancer	180011845	3	0	65.20
	11180500001234	hydrothorax	lung cancer	180012975	4	0	25.40	CDK4,
	11190200000631	hydrothorax	non-small cell lung cancer	180013320	5	0	49.00	TSC1-TENM2,CDK4,EGFR,
	11181000000572	hydrothorax	non-small cell lung cancer	180014765	2	1	5.40
	11180700000753	hydrothorax	lung cancer	180014841	4	0	81.80	EGFR,
	11181000000440	hydrothorax	non-small cell lung cancer	180015295	2	0	5.30
	11180800000119	hydrothorax	lung cancer	180015305	7	0	37.90	IFNG,MDM2,AKT2,
	11190100001027	hydrothorax	non-small cell lung cancer	180017524	7	0	48.00	BRD4,NOTCH3,,MYCN
	11180800000119	hydrothorax	lung cancer	180017808	2	0	21.60
	11180900000130	hydrothorax	non-small cell lung cancer	180017829	8	0	53.50
	11190500000229	ascites	non-small cell lung cancer	180017844	9	0	26.10
	11171000000244	hydrothorax	non-small cell lung cancer	180017847	2	0	27.10
	11190400000339	hydrothorax	non-small cell lung cancer	180020346	1	0	1.60
	11181100000434	hydrothorax	lung cancer	180021044	11	0	1.90
	11181200000470	ascites	gastric cancer	180022730	3	0	25.10
	11181200000213	hydrothorax	non-small cell lung cancer	180025929	3	0	14.20
	11181100000781	hydrothorax	non-small cell lung cancer	180025946	1	0	6.20
	11190900001123	hydrothorax	lung cancer	180030071	6	0	67.80	EGFR,
	11190900000502	hydrothorax	unclear	180030086	3	0	13.60	,EML4-ALK
	11190200000294	hydrothorax	non-small cell lung cancer	180031351	0	0
	11190200000327	hydrothorax	lung cancer	180031375	6	0	62.70	CDKN2A,ATM,
	11190500000180	hydrothorax	lung cancer	180031483	0	0
	11171100000199	hydrothorax	non-small cell lung cancer	190000028	5	0	24.30	IFNG,MDM2,
	11190300000712	hydrothorax	lung cancer	190001328	5	0	13.70
	11190200000295	hydrothorax	lung cancer	190001355	1	0	92.50
	11181200001125	hydrothorax	non-small cell lung cancer	190001493	9	0	10.80	CD74-ROS1,
	11190200000551	hydrothorax	non-small cell lung cancer	190001779	0	0
	11190500000669	ascites	non-small cell lung cancer	190003887	2	0	1.00	,EML4-ALK
	11190800000533	ascites	colorectal cancer	190003890	1	0	0.40
	11190600000007	ascites	gastric cancer	190003931	15	0	94.40	AKT1,JUN,DICER1,JAK1,FOXA1,PARK2,NFKBIA,MYC,MAF,,MET
	11190500001095	hydrothorax	lung cancer	190003965	1	0	2.50
	11190500000863	hydrothorax	non-small cell lung cancer	190003979	10	0	48.90	IFNG,SMAD4,MDM2,
	11190600000993	hydrothorax	non-small cell lung cancer	190004033	4	0	3.10
	11180700000514	hydrothorax	non-small cell lung cancer	190004077	7	0	43.70	EGFR,,MET
	11190200000650	hydrothorax	non-small cell lung cancer	190004168	10	0	6.40	CCND3,
	11190500000140	ascites	non-small cell lung cancer	190007744	6	0	24.20
	11190300000656	hydrothorax	lung cancer	190007797	5	0	28.50	,EML4-ALK
	11190500000543	hydrothorax	non-small cell lung cancer	190011720	9	0	49.20	VEGFA,EGFR,
	11190400000819	hydrothorax	non-small cell lung cancer	190011855	6	0	79.60	EGFR,
	11180400000107	hydrothorax	non-small cell lung cancer	190014743	5	0	56.20	EGFR,
	11200800000645	hydrothorax	non-small cell lung cancer	190014981	6	0	15.20
	11200800000354	hydrothorax	non-small cell lung cancer	190014984	5	0	11.50	,EML4-ALK,ALK-MEIS1(intergenic)
	11190500000697	hydrothorax	non-small cell lung cancer	190015156	9	0	3.50
	11190500000668	hydrothorax	non-small cell lung cancer	190015164	10	0	46.80	CDKN2B,CDKN2A,IRS2,
	11190700000388	hydrothorax	lung cancer	190018178	6	0	25.40	IFNG,IFNGR1,MDM2,
	11171100000199	hydrothorax	non-small cell lung cancer	190018181	1	0	2.00
	11190600000372	hydrothorax	non-small cell lung cancer	190018218	3	0	24.70	,EML4-ALK
	11190900000638	hydrothorax	non-small cell lung cancer	190018400	17	0	62.10	CDKN2B,CDKN2A,,EML4-ALK
	11190800000989	hydrothorax	non-small cell lung cancer	190018412	6	0	13.00
	11190700000790	hydrothorax	non-small cell lung cancer	190018413	3	0	9.00
	11190800000247	hydrothorax	urothelium carcinoma	190018566	8	0	96.30
	11190800000229	hydrothorax	non-small cell lung cancer	190018567	3	0	17.30
	11190700000907	hydrothorax	non-small cell lung cancer	190018577	11	0	76.20	PIK3CB,ATR,PIK3CA,,EPHB1
	11190700000850	hydrothorax	non-small cell lung cancer	190018782	2	0	3.70
	11200500000078	hydrothorax	lung cancer	190021828	7	0	65.00	MEF2B,NKX2-1,RPTOR,CCNE1,,APC
	11190900000447	hydrothorax	unclear	190021920	4	0	15.00
	11190800000651	hydrothorax	non-small cell lung cancer	190021938	5	0	70.00	CDKN2A,,MET
	11190800000119	hydrothorax	non-small cell lung cancer	190021952	2	0	17.90
	11190900000094	hydrothorax	unclear	190026194	3	0	7.70
	11191100000466	hydrothorax	lung cancer	190026196	0	0
	11191100000193	hydrothorax	lung cancer	190026206	7	0	79.90	BRCA1,PTEN,FBXW7,
	11191100000977	hydrothorax	non-small cell lung cancer	190026286	15	0	17.20
	11191100000381	hydrothorax	lung cancer	190029812	5	0	43.30	PMS2,EGFR,
	11191200001039	hydrothorax	non-small cell lung cancer	190029832	8	0	7.30
	11191100000480	hydrothorax	non-small cell lung cancer	190029861	29	0	5.10	CD74-ROS1,
	11190800000621	hydrothorax	non-small cell lung cancer	190029862	8	0	9.50
	11191100000659	hydrothorax	lung cancer	190029865	18	0	68.20	AKT1,NKX2-1,NFKBIA,CARD11,EXT1,EGFR,IKZF1,DICER1,FOXA1,MLH3,MYC,,FANCM,RAD51B
	11180300000879	ascites	non-small cell lung cancer	190029870	7	1	9.20
	11191200000964	hydrothorax	non-small cell lung cancer	190033752	5	0	79.50	EGFR,
	11191100001015	hydrothorax	lung cancer	190033776	3	0	32.20
	11191100000278	hydrothorax	soft tissue sarcoma	190033818	0	0
	11191000000546	hydrothorax	non-small cell lung cancer	190033868	10	0	3.70
	11190500000140	ascites	non-small cell lung cancer	190033885	14	0	59.70	SDHA,DDR2,AKT3,HGF,NRG3-RET,XRCC2,AKT2,,EPHB6
	11191100000033	hydrothorax	lung cancer	190034098	4	0	2.70	,EML4-ALK
	11191100001253	hydrothorax	lung cancer	190036594	3	0	9.10
	11191100001171	hydrothorax	unclear	190036597	4	0	9.30
	11191100001205	hydrothorax	lung cancer	190036821	2	0	1.40	,EML4-ALK
	11190700000607	hydrothorax	gastrointestinal stromal tumor	190036827	8	0	10.50	CTCF,PDGFRA,KIT,,AXL,KDR,CDH1
	11190900000215	hydrothorax	non-small cell lung cancer	190036862	8	0	18.30	ERBB2,,CDK12
	11191100000721	hydrothorax	non-small cell lung cancer	190036864	1	0	1.00
	11191100000721	hydrothorax	non-small cell lung cancer	190036867	1	0	0.00	KIAA1468-RET
	11200400001507	hydrothorax	non-small cell lung cancer	190036889	9	0	35.90	DDR2,NTRK1,,SDHC
	11200400000983	hydrothorax	lung cancer	190036891	10	0	55.70	SDHA,NKX2-1,FOXA1,EGFR,IL7R,
	11200400001092	hydrothorax	lung cancer	190036892	23	0	59.80	DDR2,AKT3,NTRK1,BRCA1,CARD11,MDM4,HOXB13,EGFR,,FANCM,FANCE,RAD51B,MET
	11200400000835	ascites	non-small cell lung cancer	190036951	16	0	42.40	CDKN2B,CDKN2A,NBN,PMS2,CARD11,EXT1,EGFR,,IKZF1,PCK1
	11190700000732	hydrothorax	non-small cell lung cancer	190036972	5	0	5.50
	11190100000598	hydrothorax	non-small cell lung cancer	190036978	5	0	5.90
	11191200001358	hydrothorax	prostatic cancer	190036979	9	0	61.30	SOX2,ZMAT3,ARID2,PIK3CA,AKT2,KDM5A,
	11200400000100	hydrothorax	lung cancer	190037106	6	0	52.60	AR,PMS2,EGFR,
	11180100000147	ascites	non-small cell lung cancer	190037111	19	0	32.90	CDKN2B,CDKN2A,MAF,EGFR,RINT1,SMO,KRAS,MET,FGFR1,MYC,XRCC2,EZH2,KDM5A,,RAD52
	11200200000148	ascites	melanoma	190037214	6	0	44.10	CDKN2A,MYC,
	11200200000068	hydrothorax	non-small cell lung cancer	190037222	3	0	9.60	,EML4-ALK
	11200100000770	hydrothorax	lung cancer	190037229	2	0	74.90
	11200100000721	hydrothorax	lung cancer	190037230	2	0	17.90	,MET
	11201200000951	hydrothorax	non-small cell lung cancer	190038435	3	0	45.10	EGFR,
	11191200000818	hydrothorax	non-small cell lung cancer	190038471	2	0	22.50
	11200200000345	hydrothorax	lung cancer	190040347	3	0	97.50	RB1,
	11200100000109	hydrothorax	non-small cell lung cancer	190040506	4	0	7.40	EGFR,
	11191100000819	hydrothorax	non-small cell lung cancer	190040678	2	0	18.20	,EML4-ALK
	11200900001135	hydrothorax	lung cancer	190040686	8	0	87.40
	11191100000819	ascites	non-small cell lung cancer	190040739	6	0	29.00	CDKN2B,CDKN2A,,EML4-ALK
	11190700001107	hydrothorax	non-small cell lung cancer	200001806	5	0	9.00	CD74(intergenic)-ROS1,
	11200400000497	hydrothorax	lung cancer	200001826	3	0	65.40
	11200100000440	hydrothorax	lung cancer	200001982	1	0	15.70
	11200200000321	hydrothorax	unclear	200002068	4	0	67.10	ERBB2,
	11181200000213	hydrothorax	non-small cell lung cancer	200002086	5	0	4.80	MET-PODXL(intergenic),
	11200200000512	hydrothorax	lung cancer	200002099	16	0	12.30
	11210300001961	hydrothorax	non-small cell lung cancer	200002318	11	0	71.40	SDHA,IFNG,RICTOR,CARD11,EGFR,MDM2,IL7R,
	11210300003290	hydrothorax	non-small cell lung cancer	200002331	12	0	62.70	FGF4,RICTOR,FGFR1,FGF3,IL7R,
	11201100001606	hydrothorax	lung cancer	200002435	6	0	6.60	CD74-ROS1,
	11200800001610	hydrothorax	non-small cell lung cancer	200002459	20	0	3.80
	11200700000895	hydrothorax	unclear	200002481	5	0	68.70	FGFR2-TRPS1,MYC,
	11200700000053	hydrothorax	lung cancer	200002489	8	0	83.50	NBN,MYC,EXT1,
	11200600001257	hydrothorax	non-small cell lung cancer	200002496	4	0	1.90
	11191100000952	hydrothorax	non-small cell lung cancer	200006961	4	0	89.50	FBXW7,PIK3CA,
	11171200000287	hydrothorax	non-small cell lung cancer	200006972	6	0	3.50
	11210600002310	hydrothorax	lung cancer	200007052	3	0	44.90	CDKN2A,STK11,
	11200300000127	hydrothorax	non-small cell lung cancer	200007078	2	0	3.90	,EML4-ALK
	11200800001925	hydrothorax	non-small cell lung cancer	200007104	2	0	53.10
	11200500001696	hydrothorax	lung cancer	200007127	2	0	6.00
	11200600000008	hydrothorax	non-small cell lung cancer	200020205	4	0	17.30
	11190100000007	hydrothorax	non-small cell lung cancer	200020236	17	0	75.60	STAG2,RAC1,NKX2-1,RB1,BRCA2,NFKBIA,CARD11,PMS2,EGFR,IKZF1,FOXA1,,FANCM,BTK
	11190100000840	ascites	pancreatic cancer	200020271	5	0	26.00	BRIP1,
	11201100000186	hydrothorax	non-small cell lung cancer	200020280	5	0	2.10	,EML4-ALK
	11201200002404	hydrothorax	lung cancer	200020293	10	0	9.00
	11210400000158	hydrothorax	lung cancer	200020297	8	0	48.80	DDR2,NTRK1,MCL1,,BTK
	11190400000286	hydrothorax	non-small cell lung cancer	200020314	18	0	52.20	CDKN2B,WT1,FANCF,CDKN2A,PMS2,CARD11,EGFR,,IKZF1,GRIN2A
	11210300003167	hydrothorax	lung cancer	200020323	8	0	20.50
	11201000000807	hydrothorax	non-small cell lung cancer	200020343	4	0	27.90
	11200800001517	hydrothorax	non-small cell lung cancer	200020365	3	0	24.30
	11200800001848	hydrothorax	non-small cell lung cancer	200020366	28	0	56.50	FANCL,CDKN2C,STAG2,RAC1,MED12,FANCF,NF1,CARD11,PIK3CA,ATRX,HOXB13,EGFR,ARAF,ERRFI1,ERBB2,AR,EIF1AX,SOX2,KDM5C,TERC,SOX9,BCOR,,KDM6A,BTK,CDK12
	11201100000135	hydrothorax	lung cancer	200022147	4	0	50.50	EGFR,
	11200500001216	hydrothorax	non-small cell lung cancer	200022229	6	0	32.50
	11200800002031	hydrothorax	lung cancer	200023331	14	0	37.40
	11200700002561	hydrothorax	lung cancer	200023397	2	0	12.00
	11200700001550	ascites	soft tissue sarcoma	200023427	6	1	38.40	CDKN2B,CDKN2A,MYC,
	11210300000418	hydrothorax	lung cancer	200025634	5	0	40.90	CDKN2A,EGFR,
	11200700000845	hydrothorax	non-small cell lung cancer	200025682	6	0	4.30
	11200800000651	hydrothorax	non-small cell lung cancer	200027497	4	1	23.80
	11200200000148	ascites	melanoma	200027522	8	0	50.20	CDKN2A,MYC,
	11200800001595	hydrothorax		200029884	4	0	6.60	,EML4-ALK,ALK-NRXN1(intergenic)
	11200900000291	hydrothorax	non-small cell lung cancer	200029914	3	0	55.00	EGFR,
	11200900001784	hydrothorax	non-small cell lung cancer	200030092	5	0	4.50
	11201100000139	hydrothorax	non-small cell lung cancer	200030629	8	0	49.90	CCNE1,
	11191000001037	hydrothorax	non-small cell lung cancer	200030641	8	0	50.30
	11201000001340	hydrothorax	non-small cell lung cancer	200030646	10	0	21.40	IL7R,,PCK1
	11200900000892	hydrothorax	lung cancer	200030661	4	0	26.70	CDKN2B,CDKN2A,
	11200900001439	hydrothorax	colorectal cancer	200030672	15	0	43.90	CSF1R,KIT,PDGFRA,TNFAIP3,IRS2,PDGFRB,,KDR
	11201000000175	ascites	ovarian cancer	200030686	11	1	82.90	RECQL4,TERC,NBN,MYC,EXT1,
	11201000000043	hydrothorax	non-small cell lung cancer	200030687	3	0	21.70
	11200900002375	hydrothorax	non-small cell lung cancer	200030713	16	0	55.20	EGFR,
	11200900000948	hydrothorax	lung cancer	200030753	7	0	26.10	IFNG,CDK4,MDM2,
	11200900000700	hydrothorax	non-small cell lung cancer	200030764	9	0	18.70	CDKN2A,CDK4,
	11201100001000	hydrothorax	lung cancer	200032957	4	0	12.60
	11201100000231	hydrothorax	non-small cell lung cancer	200033109	1	0	0.80
	11201000000862	hydrothorax	non-small cell lung cancer	200033112	9	0	64.30	EGFR,
	11210100000579	hydrothorax	non-small cell lung cancer	200033134	1	0	0.00	MSH6
	11201000001705	hydrothorax	non-small cell lung cancer	200036702	4	0	54.60	EGFR,
	11191000000901	hydrothorax	non-small cell lung cancer	200037060	2	0	1.20
	11201100000093	hydrothorax	lung cancer	200037102	26	0	64.50	RB1,SOX2,ZMAT3,FANCG,MRE11A,PTPRD,,CD274,PDCD1LG2
	11201100001040	hydrothorax	lung cancer	200037126	2	1	0.00	STK11,,EML4-ALK
	11210100000734	hydrothorax	non-small cell lung cancer	200037209	4	0	4.00	SLC34A2-ROS1,
	11201100000875	hydrothorax	non-small cell lung cancer	200037287	1	0	0.80
	11210500001648	hydrothorax	lung cancer	200040616	3	0	33.70	CDK4,EGFR,
	11201200000167	hydrothorax	non-small cell lung cancer	200040851	8	0	60.90	CDKN2B,EZR-ROS1,CDKN2A,
	11211100001734	hydrothorax	lung cancer	200040929	8	0	12.00
	11201100002272	hydrothorax	lung cancer	200041016	25	0	55.00	NTRK1,RB1,FGFR1,BRCA2,MDM4,IL7R,,GRIN2A
	11201200000833	hydrothorax	non-small cell lung cancer	200041034	6	0	2.40
	11201100002480	hydrothorax	unclear	200041105	7	0	46.80
	11210900002577	hydrothorax	non-small cell lung cancer	200041135	2	0	29.10
	11200800001446	hydrothorax	non-small cell lung cancer	200041136	10	0	51.10	CDKN2B,CDKN2A,ZMAT3,TERC,PIK3CA,EGFR,
	11211000002489	hydrothorax	non-small cell lung cancer	200041172	5	0	2.00	NCOA4-RET,,EML4-ALK
	11210800002329	hydrothorax	lung cancer	200041210	4	0	78.80
	11210400001581	hydrothorax	lung cancer	200045274	4	0	13.50
	11210100000966	ascites	non-small cell lung cancer	200045356	15	0	64.70	SDHA,DDR2,NTRK1,RB1,ERCC5,IRS2,EGFR,,SDHC
	11171200000287	hydrothorax	non-small cell lung cancer	200045497	5	0	11.90
	11201000001585	ascites	gastric cancer	200045529	4	0	20.60
	11201200002034	hydrothorax	non-small cell lung cancer	200045531	3	0	6.40
	11200400000917	hydrothorax	non-small cell lung cancer	200045655	0	0
	11210200001064	hydrothorax	non-small cell lung cancer	200045694	4	0	33.90	CDKN2A,,MET
	11210200001708	hydrothorax	non-small cell lung cancer	200047554	7	0	51.70	IFNG,EPHA3,MDM2,EGFR,
	11210300001520	hydrothorax	unclear	200047629	1	0	3.60
	11210300000203	hydrothorax	non-small cell lung cancer	200047636	5	0	6.30	MYC,,EML4-ALK
	11210500000972	hydrothorax	lung cancer	200047868	2	0	10.40	CDKN2A,
	11210600000414	hydrothorax	non-small cell lung cancer	200047920	2	0	1.30
	11200600001149	hydrothorax	non-small cell lung cancer	208007821	12	0	45.00	NBN,MYC,CCNE1,EXT1,AKT2,
	11200600001933	hydrothorax	non-small cell lung cancer	208007837	1	0	1.10
	11200700000928	hydrothorax	lung cancer	208007849	3	0	39.80
	11200700002490	hydrothorax	non-small cell lung cancer	208007860	2	0	50.10
	11200800000284	hydrothorax	lung cancer	208007862	4	0	3.30	FGFR1,TP53,,EML4-ALK
	11210300001445	hydrothorax	ovarian cancer	208010349	8	0	61.90	SYK,MYC,EXT1,
	11200600001652	hydrothorax	lung cancer	208011912	24	0	76.30	STAG2,ASXL1,CARD11,EGFR,,BTK
	11210500000069	hydrothorax	non-small cell lung cancer	208014619	0	0
	11210400002963	hydrothorax	non-small cell lung cancer	208014620	3	0	12.10
	11210800000109	hydrothorax	non-small cell lung cancer	208014627	2	0	19.80
	11210700001258	hydrothorax	non-small cell lung cancer	208014628	2	0	63.30	KIF5B-RET,
	11210700002476	hydrothorax	non-small cell lung cancer	208014629	3	0	19.80
	11201200000557	hydrothorax	non-small cell lung cancer	208014642	1	0	4.40
	11200900000508	hydrothorax	non-small cell lung cancer	208014737	1	0	4.50
	11201100000199	hydrothorax	non-small cell lung cancer	208016634	4	0	66.60	EGFR,
	11201000001659	hydrothorax	non-small cell lung cancer	208016655	4	0	55.00	CDKN2A,EGFR,
	11200900002563	hydrothorax	lung cancer	208018643	1	0	4.80
	11210100000825	hydrothorax	non-small cell lung cancer	208019346	2	0	22.30	EGFR,
	11210400000535	hydrothorax	non-small cell lung cancer	208019364	16	0	62.10	NKX2-1,FOXA1,PMS2,CARD11,XRCC2,EGFR,,IKZF1,EPHB6,BTK
	11210400001950	hydrothorax	non-small cell lung cancer	208019448	4	0	56.80	EGFR,,MET
	11210300002840	hydrothorax	non-small cell lung cancer	208019459	2	0	52.60	CDKN2A,
	11201200000324	hydrothorax	lung cancer	208019994	2	0	37.90
	11201200002487	hydrothorax	lung cancer	208022432	2	0	1.90
	11210100002696	hydrothorax	non-small cell lung cancer	208022494	4	0	9.80	CARD11,
	11210700001203	hydrothorax	lung cancer	210000109	3	0	17.60
	11210700002834	hydrothorax	colorectal cancer	210000135	1	0	97.00
	11210300002777	hydrothorax	lung cancer	210004237	1	0	0.90
	11210300003293	hydrothorax	non-small cell lung cancer	210004266	3	0	1.00	ALK-MERTK,,EML4-ALK
	11210400000310	hydrothorax	unclear	210004282	7	0	38.20	NBN,MYC,EXT1,
	11210100001624	hydrothorax	non-small cell lung cancer	210004444	6	0	9.60	HNF1A,MDM2,
	11210700000467	hydrothorax	non-small cell lung cancer	210004466	10	0	9.40	IFNG,MDM2,
	11190100000598	hydrothorax	non-small cell lung cancer	210004473	1	0	0.20
	11220400003699	hydrothorax	lung cancer	210004591	1	0	0.20
	11210500001724	hydrothorax	non-small cell lung cancer	210008085	8	0	94.00	CDKN2A,RB1,EGFR,,CD274,PDCD1LG2
	11200500001216	hydrothorax	non-small cell lung cancer	210008090	12	0	53.80	CDKN2B,CDKN2A,RB1,STK11,,LRRFIP2-RAF1,MET
	11210500001960	ascites	non-small cell lung cancer	210008104	5	0	44.80	CDKN2A,EGFR,
	11210400003173	hydrothorax	lung cancer	210008190	0	0
	11210600001845	hydrothorax	non-small cell lung cancer	210008292	3	0	30.00
	11210400002472	hydrothorax	non-small cell lung cancer	210008365	5	0	83.90	EGFR,,DCTN1-ALK
	11210900002551	hydrothorax	non-small cell lung cancer	210010743	4	0	12.00	CDKN2A,
	11200100000440	hydrothorax	lung cancer	210010746	6	0	83.70	AR,NF1,EGFR,TP53,,MET
	11211000001586	hydrothorax	lung cancer	210010785	3	0	3.80
	11210400002742	hydrothorax	unclear	210011124	5	0	50.10
	11191200000587	hydrothorax	non-small cell lung cancer	210011138	0	0
	11191100001205	hydrothorax	non-small cell lung cancer	210011170	10	0	43.20	ERBB2,ALK-THADA,HOXB13,,EML4-ALK
	11190900000451	hydrothorax	non-small cell lung cancer	210014312	0	0
	11190500000669	ascites	non-small cell lung cancer	210014320	11	0	56.10	,EML4-ALK
	11200900000438	hydrothorax	lung cancer	210015084	7	0	3.60
	11210300000821	hydrothorax	non-small cell lung cancer	210015312	13	0	71.20	CDKN2B,CDKN2C,CDKN2A,MYC,EXT1,EGFR,,IKZF1,MET
	11210900001675	hydrothorax	lung cancer	210018325	0	0
	11210900002880	hydrothorax	lung cancer	210018367	23	0	38.50	CDKN2B,CDKN2A,PTEN,SERPINB4,ERCC1,MYCL1,MPL,SMAD4,SERPINB3,BAP1,MUTYH,MLH1,RAD54L,KEAP1,TP53,,SMARCA4,PTCH2
	11211000000211	hydrothorax	non-small cell lung cancer	210018404	3	0	6.70	,MET
	11210600000138	hydrothorax	lung cancer	210018443	4	0	42.90	,MET
	11210900001913	hydrothorax	lung cancer	210020291	3	0	2.00
	11211200002796	hydrothorax	non-small cell lung cancer	210021174	5	0	32.50	EGFR,
	11211000000587	hydrothorax	lung cancer	210022503	53	0	83.70	NTRK1,PIK3R1,FGF3,MAF,PIK3CA,HOXB13,EPHB1,SDHA,DDR2,AKT3,BRIP1,FGFR1,FGF19,,CDKN2B,B2M,RB1,CDKN2A,PTEN,BRCA2,CARD11,RAD51,EGFR,IKZF1,WRN,FGF4,SMAD4,RECQL4,BAP1,NBN,CD274
	11210900001895	hydrothorax	non-small cell lung cancer	210023339	1	0	2.10
	11211000000775	hydrothorax	non-small cell lung cancer	210023366	7	0	3.20
	11210800002778	hydrothorax	non-small cell lung cancer	210023814	1	0	0.70
	11201200001945	hydrothorax	non-small cell lung cancer	210023881	14	0	42.00	IFNG,RAC1,RICTOR,TERC,MCL1,EGFR,MDM2,
	11181100000424	hydrothorax	lung cancer	210030362	9	0	7.30	CDK4,
	11211100002418	ascites	pancreatic cancer	210030398	8	0	48.50	KRAS,CDK4,MDM2,
	11211100002726	hydrothorax	non-small cell lung cancer	210030445	1	0	1.40
	11200400000291	hydrothorax	non-small cell lung cancer	210030598	8	0	20.50	PTPRD,,SDHAF2,MET
	11200100000140	hydrothorax	non-small cell lung cancer	210030636	11	0	15.60	KIT,PDGFRA,,KDR
	11220200001323	hydrothorax	lung cancer	210030647	1	0	8.90
	11201200002183	hydrothorax	non-small cell lung cancer	210030899	2	1	8.80
	11211100002941	hydrothorax	lung cancer	210030904	6	0	91.50	RB1,PTEN,BRCA2,EGFR,
	11220300001382	hydrothorax	lung cancer	210030927	18	0	53.30	FANCF,RECQL4,TERC,MCL1,EGFR,
	11211200002055	hydrothorax	lung cancer	210033283	3	0	19.90	BRCA1-KIF2B(intergenic),CDKN2A,
	11211100002354	hydrothorax	non-small cell lung cancer	210033298	1	0	0.06
	11211200003540	hydrothorax	non-small cell lung cancer	210033324	9	0	94.70	CDKN2A,FGFR1,,MET
	11211100001834	hydrothorax	non-small cell lung cancer	210033352	9	1	51.90	SMAD4,CDKN2A,
	11210300000419	hydrothorax	non-small cell lung cancer	210038323	4	0	10.70	TERC,
	11200400001674	hydrothorax	lung cancer	210039413	2	0	0.60
	11220300001166	hydrothorax	lung cancer	210039451	7	0	42.60	,MSH6
	11220100002622	hydrothorax	non-small cell lung cancer	210039456	0	0
	11211000002142	hydrothorax	non-small cell lung cancer	210039470	24	0	51.90	CDKN2B,INPP4B,B2M,CDKN2A,KIT,PDGFRA,PMS2,CARD11,EGFR,,IKZF1,KDR,MET
	11220400001472	hydrothorax	non-small cell lung cancer	210039870	8	0	89.00	SFTPB-ALK,BRCA2,ATM,EGFR,,CDK6,MET
	11210700002182	hydrothorax	lung cancer	210088120	8	0	63.30	MET,CDKN2A,PMS2,EGFR,,SMO
	11210300002248	hydrothorax	lung cancer	212000525	4	0	32.10	EGFR,
	11210300001545	hydrothorax	lung cancer	212000546	3	0	7.00
	11210400002067	hydrothorax	unclear	212004545	9	0	47.70	KRAS,
	11210600001396	hydrothorax	lung cancer	212009051	2	0	3.60	STK11,
	11210700002752	hydrothorax	lung cancer	212009143	3	0	30.80	STK11,
	11211000000924	hydrothorax	lung cancer	212009244	4	0	46.70	CDKN2A,EGFR,
	11211200000519	hydrothorax	non-small cell lung cancer	212011360	1	0	1.30
	11210600000703	hydrothorax	non-small cell lung cancer	212011396	4	0	43.30	CDKN2A,PTEN,EGFR,
	11210700000459	hydrothorax	non-small cell lung cancer	212011397	3	0	65.90	EGFR,
	11210800001942	hydrothorax	non-small cell lung cancer	212011398	3	0	14.50	EGFR,
	11210800001310	hydrothorax	non-small cell lung cancer	212011399	1	0	0.60
	11211000000884	hydrothorax	non-small cell lung cancer	212012889	2	0	4.10
	11210900000440	hydrothorax	non-small cell lung cancer	212016525	3	0	32.20	CDK4,EGFR,
	11220100000306	hydrothorax	unclear	212019627	1	0	0.00	ATM
	11210900000646	hydrothorax	lung cancer	212019633	5	0	33.00
	11211000001217	hydrothorax	non-small cell lung cancer	212019918	3	0	3.10	TP53,,EML4-ALK
	11211000001225	hydrothorax	non-small cell lung cancer	212019963	2	0	15.20
	11211100001976	hydrothorax	lung cancer	212020187	1	0	0.80
	11211200001513	hydrothorax	non-small cell lung cancer	212021501	7	0	63.00	KIF5B-RET,CDKN2A,FGFR1,STK11,CDK4,
	11211100001643	hydrothorax	non-small cell lung cancer	212021502	8	0	16.60
	11220100000307	hydrothorax	lung cancer	212021512	15	0	65.00	RB1,ZMAT3,PTEN,PIK3CA,U2AF1,CEBPA,AXL,EXT2,FGF4,SOX2,TERC,MYC,FGF19,
	11220100000663	hydrothorax	non-small cell lung cancer	212021516	21	0	49.00	CDKN2B,CDKN2A,PTEN,CARD11,FGF3,EGFR,C11orf30,JAK2,PDCD1LG2,CCND1,IKZF1,WRN,FGF4,FGFR1,FANCG,FGF19,,CD274
	11210700001224	hydrothorax	non-small cell lung cancer	212021551	6	0	37.70	,MET
	11220200002160	hydrothorax	lung cancer	212021564	2	0	15.90
	11220300003102	hydrothorax	non-small cell lung cancer	220001956	15	0	33.10	CHEK2,KIAA1217-RET,
	11220400000561	ascites	non-small cell lung cancer	220001979	14	0	94.70	RB1,ATM,EPCAM,PIK3CA,TP53,,MYCL1-HIVEP3
	11210800002482	hydrothorax	non-small cell lung cancer	220002000	8	0	1.30
	11220400003591	hydrothorax	lung cancer	220003719	0	0
	11211000001269	ascites	ovarian cancer	220008305	24	0	67.90	MCL1,NFKBIA,ATM,ATRX,BCL2L1,FANCE,WRN,CDKN1B,CHEK2,TERC,EP300,FGFR1,MRE11A,,NTRK1-GON4L
	11220400003664	ascites	unclear	220012878	7	0	75.50	KRAS,CHEK2,BRCA2,STK11,CRKL,,PDCD1LG2
	11220500000332	hydrothorax	non-small cell lung cancer	220012881	1	0	2.60
	11220500000670	hydrothorax	lung cancer	220014555	6	0	9.90	B2M,CDKN2A,
	11220700003148	hydrothorax	lung cancer	220015197	3	0	1.20	ALK-CCDC88A,,EML4-ALK
	11220700002243	hydrothorax	lung cancer	220015332	13	0	14.00	FANCF,MCL1,
	11220700000094	ascites	gastrointestinal stromal tumor	220019724	4	0	1.50	RANBP2-ALK,
	11220600002693	hydrothorax	non-small cell lung cancer	220019746	11	0	59.80	MCL1,EGFR,AKT2,,CEBPA,CDK6
	11221200001628	hydrothorax	non-small cell lung cancer	220020237	21	0	66.10	CDKN2B,CDKN2A,RB1,PIK3R1,BRCA2,TNFAIP3,ATM,C11orf30,WRN,KRAS,FAM123B,AR,KDM5C,,BTK
	11221000002404	hydrothorax	non-small cell lung cancer	220020255	2	0	12.50
	11221000001770	hydrothorax	lung cancer	220020256	43	0	52.00	RECQL,PIK3R1,FLCN,CHEK2,NF2,EP300,STK11,FANCC,TP53,,SMARCA4,EML4-ALK,CDKN2B,PTCH1,RB1,CDKN2A,BRCA2,CHEK1,PDCD1LG2,CBL,TSC1,SMAD4,RECQL4,FANCG,CCNE1,KEAP1,MLL,MRE11A,CD274
	11220800001011	hydrothorax	lung cancer	220023081	8	0	38.00	CDKN2A,EGFR,,CD274,PDCD1LG2
	11211200002273	hydrothorax	non-small cell lung cancer	220023386	22	0	81.10	RAD51D,RB1,CDKN2A,NF1,EGFR,PDCD1LG2,PIK3CG,CDK6,RAD51C,SMO,CHEK2,SMAD4,BRIP1,BRCA1,MLH1,TP53,,CD274
	11220800002288	hydrothorax	non-small cell lung cancer	220023411	13	0	44.00	MET,EGFR,,CD274,PIK3CG,CDK6,SMO
	11220600002928	hydrothorax	non-small cell lung cancer	220025822	7	0	60.70	ERBB2,
	11221200001090	hydrothorax	non-small cell lung cancer	220026250	0	0
	11221200001225	hydrothorax	non-small cell lung cancer	220026259	1	0	0.60
	11200700000490	hydrothorax	non-small cell lung cancer	220028138	9	1	1.80
	11221000001375	ascites	non-small cell lung cancer	220031505	1	0	0.30
	11200800000486	hydrothorax	non-small cell lung cancer	220031655	5	0	7.40
	11211100002351	hydrothorax	lung cancer	220035045	14	0	25.90
	11230300003570	hydrothorax	non-small cell lung cancer	220036332	21	0	78.50	CDKN2B,B2M,CDKN2A,KIT,PIK3R1,CARD11,EGFR,CEBPA,IKZF1,KDR,WRN,MET,CCNE1,,CD274
	11220300002830	hydrothorax	non-small cell lung cancer	220036439	5	0	8.70
	11230100001540	hydrothorax	lung cancer	220036475	17	0	26.20	PIK3CA,
	11230300000096	hydrothorax	lung cancer	220036997	9	0	7.40
	11230500000628	hydrothorax	non-small cell lung cancer	220037102	18	0	49.00	CDKN2A,FGFR3-TACC3,CDK4,EGFR,
	11230600003228	hydrothorax	non-small cell lung cancer	220043360	3	0	8.30
	11220200001416	hydrothorax	non-small cell lung cancer	222000267	4	0	57.90	KRAS,
	11230200000165	hydrothorax	non-small cell lung cancer	222000329	4	0	36.30	CDKN2A,EGFR,
	11220500001395	hydrothorax	unclear	222006319	2	0	2.80
	11230600000226	hydrothorax	lung cancer	222006344	5	0	57.80
	11211200001612	hydrothorax	non-small cell lung cancer	222010042	3	0	13.70
	11230700002931	hydrothorax	non-small cell lung cancer	222019352	3	0	33.40	EGFR,
	11220800003453	hydrothorax	non-small cell lung cancer	222024093	6	0	64.00	RB1,BRCA2,EGFR,
	11221000000075	hydrothorax	non-small cell lung cancer	222024116	1	0	15.90
	11221000000075	hydrothorax	non-small cell lung cancer	222024116	1	0	15.90
	11211000001298	hydrothorax	non-small cell lung cancer	222024141	14	0	47.10	CDKN2B,CDKN2C,B2M,CDKN2A,MET-HLA-DRB1,STK11,,GPATCH8-MET,CD274
	11230100001509	hydrothorax	lung cancer	222024164	5	0	17.30	EGFR,
	11230400000833	hydrothorax	lung cancer	222024203	8	0	80.90	CDKN2A,FGFR1,EGFR,TP53,,PDCD1LG2,CD274
	11230400002457	hydrothorax	lung cancer	222024210	6	0	14.80
	11230400002986	hydrothorax	lung cancer	222024215	2	0	1.00
	11220800000622	hydrothorax	non-small cell lung cancer	222024216	7	0	18.40	KIF5B-RET,,RET-ARHGAP12(intergenic),CDK6,MET
	11220200000263	hydrothorax	non-small cell lung cancer	222024219	6	0	27.40	KRAS,CDKN2A,,CD274,PDCD1LG2
	11230600001590	hydrothorax	non-small cell lung cancer	222024250	3	0	1.60
	11210700001632	hydrothorax	non-small cell lung cancer	222024258	2	0	1.50	,EML4-ALK
	11230600000279	hydrothorax	lung cancer	230001567	6	0	40.00	CDKN2A,PIK3CA,,CD274,PDCD1LG2
	11230300001318	hydrothorax	lung cancer	230001999	3	0	27.00
	11230300000827	hydrothorax	non-small cell lung cancer	230004485	2	1	0.60	TERC,
	11210800001534	ascites	non-small cell lung cancer	230004945	2	0	2.10
	11230300003553	hydrothorax	lung cancer	230004961	6	0	36.70	CDKN2A,EGFR,,CD274,CDK6
	11230500000071	hydrothorax	lung cancer	230005450	2	0	1.10
	11221000001997	hydrothorax	non-small cell lung cancer	230007474	22	0	89.50	SMAD4,CHEK2,CDKN2A,RICTOR,BLM,FLCN,NF2,KEAP1,SMARCB1,SMARCA4,,TP53,CEBPA
	11231100000953	hydrothorax	lung cancer	230007512	6	0	30.90	CDKN2A,,CD274
	11220400002626	hydrothorax	non-small cell lung cancer	230007551	19	0	56.30	SMAD4,CDKN2A,BRCA2,EGFR,TP53,,CD274,PIK3CG,CDK6,APC,MET
	11230400002788	hydrothorax	lung cancer	230010779	31	2	81.20	PTCH1,B2M,FLCN,FBXW7,EXT1,FANCA,TSC1,VHL,CHEK2,BAP1,NBN,MYC,FANCC,EP300,MLH1,SMARCB1,TP53,,CDH1
	11230600001346	hydrothorax	lung cancer	230010811	23	0	12.40	KRAS,CDK4,MDM2,
	11230600001691	hydrothorax	non-small cell lung cancer	230010813	14	1	59.50	SDHA,CDKN2A,EPHX3(intergenic)-BRD4,MCL1,ATRX,GNAS,
	11230700000782	hydrothorax	non-small cell lung cancer	230010829	13	0	23.80	IFNG,RECQL4,MYC,SOCS1,CDK4,EXT1,MDM2,,GRIN2A,WRN
	11230500001103	hydrothorax	breast cancer	230010930	1	0	39.50
	11230600002512	hydrothorax	non-small cell lung cancer	230012522	33	0	91.10	AKT1,NKX2-1,TSHR,MCL1,NFKBIA,PIK3CA,EGFR,DICER1,MAX,FOXA1,MLH3,MDM4,,FANCM,RAD51B
	11230500002178	hydrothorax	non-small cell lung cancer	230013791	3	0	19.70	,MET
	11210200000846	hydrothorax	non-small cell lung cancer	230015389	5	0	35.50	EGFR,
	11230700001130	ascites	non-small cell lung cancer	230020559	8	0	16.40	CDKN2A,NTRK3-ANHX,
	11230900000443	hydrothorax	lung cancer	230022503	6	0	48.50	CDKN2A,,CDK6
	11230800002067	hydrothorax	lung cancer	230024966	3	0	1.90
	11220200000931	hydrothorax	non-small cell lung cancer	230025827	7	0	84.90	AR,FGFR1,,CDH1
	11210500001221	hydrothorax	non-small cell lung cancer	230025855	10	0	26.70	SMAD4,CDKN2A,SMARCA4,,CD274,CDK6
	11220100001698	ascites	non-small cell lung cancer	230025856	11	0	41.30	SMAD4,ALK-SYNPR(intergenic),CADPS(intergenic)-EML4,,EML4-ALK
	11231000000565	hydrothorax	lung cancer	230025969	7	0	38.50	SMAD4,CDKN2A,
	11231000000847	hydrothorax	lung cancer	230025980	2	0	0.50
	11231000002218	hydrothorax	non-small cell lung cancer	230026022	4	0	15.30
	11230200000451	hydrothorax	non-small cell lung cancer	230026660	20	0	60.90	ERBB2,CDKN2C,SMAD4,FANCF,MCL1,KEAP1,SMARCA4,,TP53,WRN
	11231000002707	hydrothorax	non-small cell lung cancer	230029016	8	0	22.10	CDKN2A,TPM3-NTRK1,,CD274
	11231000002282	ascites	non-small cell lung cancer	230030707	6	0	6.80	ALK-CDKL4,,EML4-ALK
	11230600000379	hydrothorax	non-small cell lung cancer	230034804	2	0	0.70	TPM3-NTRK1,
	11240200002032	hydrothorax	non-small cell lung cancer	241000275	9	0	13.90	CDKN2A,BLM,,FAM179A-ALK
	11230100000629	ascites	non-small cell lung cancer	241003438	9	0	65.40	SMAD4,BLM,EGFR,
	11240300002734	hydrothorax	lung cancer	241003663	15	0	66.90	CDKN2B,CDKN2A,GATA3,MCL1,JAK2,,CD274
	11240500000157	hydrothorax	lung cancer	241005281	4	0	41.60
	11240500000157	hydrothorax	lung cancer	241005281	4	0	41.60
	11240700003257	hydrothorax	lung cancer	241007139	5	0	43.20	CDKN2A,
	11200800000923	hydrothorax	non-small cell lung cancer	241007183	17	0	48.60	RICTOR,GRM3,MCL1,NFKBIA,SOCS1,IL7R,CCND3,,CDK6
	11230400001289	hydrothorax	non-small cell lung cancer	241010820	22	0	94.90	RAC1,CDKN2A,RPTOR,BRCA2,NPM1,CARD11,EGFR,TOP2A,CDK6,MET,ERBB2,SMAD4,AXIN2,KDM5C,MYC,SMARCB1,TP53,,CDK12
	11240500003146	hydrothorax	non-small cell lung cancer	241011583	6	0	41.30	PTEN,PIK3CA,EGFR,
	11240600000567	hydrothorax	lung cancer	241012624	0	0
	11230200003459	hydrothorax	non-small cell lung cancer	241012789	3	0	22.60
	11220900002266	hydrothorax	non-small cell lung cancer	241015983	6	0	2.30	IRS2,
	11200900000931	hydrothorax	non-small cell lung cancer	241016052	17	0	59.20	SMAD4,CDKN2A,FANCD2,MYC,FGFR4,MLH1,EGFR,,IKZF1
	11240700001375	ascites	non-small cell lung cancer	241016060	31	0	79.70	NTRK1,CDKN2A,FLCN,JAK2,CEBPA,PDCD1LG2,CDK6,TSC1,VHL,SMAD4,DDR2,HGF,BAP1,NBN,MYC,NF2,EP300,STK11,KEAP1,MRE11A,SMARCB1,CRKL,SMARCA4,,TP53,CDH1
	11200400001613	hydrothorax	lung cancer	241016190	4	0	18.70	CDKN2B,CDKN2A,SQSTM1-NTRK1,
	11240800001737	hydrothorax	lung cancer	241016196	1	0	9.90
	11240700003450	hydrothorax	non-small cell lung cancer	241017081	17	0	63.80	WT1,FAM123B,FOXA1,KDM5C,BRCA2,FH,EGFR,PDCD1,,KDM6A,IKZF1,PDK1,CDK6
	11210400001874	hydrothorax	non-small cell lung cancer	241017767	9	0	1.90	RBKS-ALK,ALK-DPYSL5,,ALK-FAM84A(intergenic),EML4-ALK
	11210700001203	hydrothorax	non-small cell lung cancer	241019073	4	0	0.60
	11230500001670	hydrothorax	non-small cell lung cancer	241019156	5	0	7.90	,MET
	11230600001346	hydrothorax	non-small cell lung cancer	241019681	6	0	5.70
	11240900001301	hydrothorax	non-small cell lung cancer	241020683	6	0	15.80
	11230800002340	hydrothorax	non-small cell lung cancer	241021394	3	0	47.40	EGFR,
	11240900002714	hydrothorax	lung cancer	241025735	3	0	25.10
	11241100000228	hydrothorax	lung cancer	241027230	2	0	15.30
	11241100001768	hydrothorax	lung cancer	241032013	2	0	1.20
	11241100003715	hydrothorax	lung cancer	241032127	2	0	11.00
	11240300001463	ascites	non-small cell lung cancer	241032217	15	0	64.60	ERBB2,CDKN2A,PIK3R2,FOXL2,,MPL
	11231200001972	hydrothorax	non-small cell lung cancer	241032249	1	0	2.40
	11240100003435	hydrothorax	lung cancer	24A000198	3	0	75.20
	11240200001016	hydrothorax	lung cancer	24A000517	10	0	37.40	KRAS,CDKN2A,CDK4,
	11210700001278	hydrothorax	non-small cell lung cancer	241019075	8	0	0.60
	11230500001634	hydrothorax	non-small cell lung cancer	241019123	6	0	7.90	,MET
